# Supplementary material for: Staphylococcus aureus Co-Infection in COVID-19 Patients: Virulence Genes and Their Influence on Respiratory Epithelial Cells in Light of Risk of Severe Secondary Infection
Source: Int J Mol Sci. 2024 Sep 18;25(18):10050. doi: 10.3390/ijms251810050 (PMC11431965; doi:10.3390/ijms251810050)
Supplement: Supplementary file 1 [file ijms-25-10050-s001.zip]

Archive with 1 entries (1 files):
- ijms-3161035-supplementary.pdf
